# Supplementary material for: Gelatin Nanoparticles for Targeted Dual Drug Release out of Alginate-di-Aldehyde-Gelatin Gels
Source: Gels. 2022 Jun 8;8(6):365. doi: 10.3390/gels8060365 (PMC9222291; doi:10.3390/gels8060365)
Supplement: Supplementary file 1 [file gels-08-00365-s001.zip]

Archive with 1 entries (1 files):
- gels-1742578-supplementary.pdf
